# Supplementary material for: Highly Porous Carbon Materials Derived from Silicon Oxycarbides and Effect of the Pyrolysis Temperature on Their Electrochemical Response
Source: Int J Mol Sci. 2023 Sep 8;24(18):13868. doi: 10.3390/ijms241813868 (PMC10530778; doi:10.3390/ijms241813868)
Supplement: Supplementary file 1 [file ijms-24-13868-s001.zip]

Archive with 1 entries (1 files):
- ijms-2580871-supplementary.pdf
